# Supplementary material for: Segmentum: a tool for copy number analysis of cancer genomes
Source: BMC Bioinformatics. 2017 Apr 13;18:215. doi: 10.1186/s12859-017-1626-8 (PMC5390478; doi:10.1186/s12859-017-1626-8)
Supplement: Supplementary file 2 — Software code. This compressed file contains the software code (for the latest version of the software code please visit the project’s online repository). (ZIP 32 kb) [file 12859_2017_1626_MOESM2_ESM.zip]

Archive with 13 entries (11 files):
- NOTE.txt
- Segmentum-master/
- Segmentum-master/compiled/
- Segmentum-master/compiled/spileup.c
- Segmentum-master/coverage_tiled.py
- Segmentum-master/docopt.py
- Segmentum-master/Makefile
- Segmentum-master/pypette.py
- Segmentum-master/README.md
- Segmentum-master/Recurrent_cnLOH.py
- Segmentum-master/Segmentum.py
- Segmentum-master/simulator.py
- Segmentum-master/variant_call.py
