# Supplementary material for: Segmentum: a tool for copy number analysis of cancer genomes
Source: BMC Bioinformatics. 2017 Apr 13;18:215. doi: 10.1186/s12859-017-1626-8 (PMC5390478; doi:10.1186/s12859-017-1626-8)
Supplement: Supplementary file 2 — Software code. This compressed file contains the software code (for the latest version of the software code please visit the project’s online repository). (ZIP 32 kb) [file 12859_2017_1626_MOESM2_ESM.zip › NOTE.txt]

Please visit https://github.com/eafyounian/Segmentum to get the latest version of Segmentum.
